# Supplementary material for: The Associations of Pulse Pressure and Mean Arterial Pressure on Physical Function in Older Americans
Source: Geriatrics (Basel). 2023 Mar 29;8(2):40. doi: 10.3390/geriatrics8020040 (PMC10137340; doi:10.3390/geriatrics8020040)
Supplement: Supplementary file 1 [file geriatrics-08-00040-s001.zip]

Archive with 1 entries (1 files):
- geriatrics-2242289-supplementary.pdf
